# Supplementary material for: Enamel histomorphometry, growth patterns and developmental trajectories of the first deciduous molar in an Italian early medieval skeletal series
Source: PLoS One. 2024 Dec 5;19(12):e0304051. doi: 10.1371/journal.pone.0304051 (PMC11620606; doi:10.1371/journal.pone.0304051)
Supplement: S1 Table — Ci times are reported in days after fertilization (considering a gestation length of 39 weeks), whereas Cc times are reported in days after birth. (XLSX) [file pone.0304051.s005.xlsx]

## Sheet: Foglio1
Author	Method	Maxillary first molar	Mandibular first molar
Lunt and Law, 1974 [92]	Review	101 – 119		Crown initation (in days after fertilization)
Mahoney, 2011 (mandibular) [51]	Histology	137	134 – 182
Mahoney, 2015 (maxillary) [64,70]
Birch and Dean, 2014 [53]	Histology	122 – 140
Lunt and Law, 1974 [94]	Review	182	167	Crown completion (in days after birth)
Mahoney, 2011 (mandibular) [51]	Histology	274	258 – 289
Mahoney, 2015 (maxillary) [64]
Birch and Dean, 2014 [53]	Histology		176 – 195
